# Supplementary material for: Obesity-Related Inflammation Reduces Treatment Sensitivity and Promotes Aggressiveness in Luminal Breast Cancer Modulating Oxidative Stress and Mitochondria
Source: Biomedicines. 2024 Dec 11;12(12):2813. doi: 10.3390/biomedicines12122813 (PMC11673959; doi:10.3390/biomedicines12122813)
Supplement: Supplementary file 1 [file biomedicines-12-02813-s001.zip]

Archive with 1 entries (1 files):
- biomedicines-3317677-supplementary.pdf
